# Supplementary material for: Nanoporous Cauliflower-like Pd-Loaded Functionalized Carbon Nanotubes as an Enzyme-Free Electrocatalyst for Glucose Sensing at Neutral pH: Mechanism Study
Source: Sensors (Basel). 2022 Apr 1;22(7):2706. doi: 10.3390/s22072706 (PMC9002983; doi:10.3390/s22072706)
Supplement: Supplementary file 1 [file sensors-22-02706-s001.zip]

Archive with 1 entries (1 files):
- sensors-1658745-supplementary.pdf
